# Supplementary material for: Impact of BMI, Physical Activity, and Sitting Time Levels on Health-Related Outcomes in a Group of Overweight and Obese Adults with and without Type 2 Diabetes
Source: J Funct Morphol Kinesiol. 2022 Jan 17;7(1):12. doi: 10.3390/jfmk7010012 (PMC8788475; doi:10.3390/jfmk7010012)
Supplement: Supplementary file 1 [file jfmk-07-00012-s001.zip]

Archive with 1 entries (1 files):
- jfmk-1543447-supplementary .pdf
